# Supplementary material for: Determinants of Restoration of CD4 and CD8 Cell Counts and Their Ratio in HIV-1–Positive Individuals With Sustained Virological Suppression on Antiretroviral Therapy
Source: J Acquir Immune Defic Syndr. 2018 Dec 3;80(3):292–300. doi: 10.1097/QAI.0000000000001913 (PMC6392208; doi:10.1097/QAI.0000000000001913)
Supplement: SUPPLEMENTARY MATERIAL [file qai-80-292-s003.txt]

Supplemental Digital Content - http://links.lww.com/QAI/B254
